# Supplementary material for: High-Fidelity MicroCT Reconstructions of Cardiac Devices Enable Patient-Specific Simulation for Structural Heart Interventions
Source: J Clin Med. 2025 Oct 17;14(20):7341. doi: 10.3390/jcm14207341 (PMC12565625; doi:10.3390/jcm14207341)
Supplement: Supplementary file 1 [file jcm-14-07341-s001.zip]

Archive with 1 entries (1 files):
- jcm-3914066-supplementary.pdf
